# Supplementary material for: Hypoxia and ERα Transcriptional Crosstalk Is Associated with Endocrine Resistance in Breast Cancer
Source: Cancers (Basel). 2022 Oct 8;14(19):4934. doi: 10.3390/cancers14194934 (PMC9563995; doi:10.3390/cancers14194934)
Supplement: Supplementary file 1 [file cancers-14-04934-s001.zip]

Archive with 1 entries (1 files):
- cancers-1929478-supplementary.pdf
